# Supplementary material for: m6A-modified circRNA MYO1C participates in the tumor immune surveillance of pancreatic ductal adenocarcinoma through m6A/PD-L1 manner
Source: Cell Death Dis. 2023 Feb 14;14(2):120. doi: 10.1038/s41419-023-05570-0 (PMC9925427; doi:10.1038/s41419-023-05570-0)
Supplement: Supplementary file 1 — Original Data File [file 41419_2023_5570_MOESM1_ESM.xlsx]

## Sheet: Fig 1B
			GAPDH				hsa_circRNA_060176				△CT				△△CT				2-△△CT
	control	19.623	19.573	19.725		28.752	28.358	28.531		9.129	8.785	8.806	8.90667	0.222333	-0.121667	-0.100667		0.857178	1.08799	1.07227
	METTL3	19.698	19.576	19.646		27.162	26.754	26.652		7.464	7.178	7.006		-1.665	-1.607	-1.8		3.17114	3.04618	3.4822
			actin				hsa_circRNA_020151				△CT				△△CT				2-△△CT
	control	19.572	19.626	19.465		28.563	28.686	28.677		8.991	9.06	9.212	9.08767	-0.0966667	-0.0276667	0.124333		1.0693	1.01936	0.917428
	METTL3	19.478	19.784	19.358		26.551	26.634	26.652		7.073	6.85	7.294		-1.918	-2.21	-1.918		3.77899	4.62675	3.77899
			actin				hsa_circRNA_101936				△CT				△△CT				2-△△CT
	control	19.712	19.553	19.547		28.612	28.746	28.438		8.9	9.193	8.891	8.99467	-0.0946667	0.198333	-0.103667		1.06782	0.871557	1.0745
	METTL3	19.521	19.526	19.375		26.318	26.395	25.858		6.797	6.869	6.483		-2.103	-2.324	-2.408		4.29602	5.00719	5.30738
							hsa_circRNA_081393
	control	19.365	19.621	19.418		27.968	27.875	28.024		8.603	8.254	8.606	8.48767	0.115333	-0.233667	0.118333		0.923169	1.17582	0.921251
	METTL3	19.752	20.102	19.745		27.061	26.771	27.024		7.309	6.669	7.279		-1.294	-1.585	-1.327		2.45207	3.00008	2.5088
							hsa_circRNA_100474
	control	19.478	19.658	19.425		28.299	28.352	28.385		8.821	8.694	8.96	8.825	-0.004	-0.131	0.135		1.00278	1.09505	0.91067
	METTL3	19.654	19.615	19.622		29.154	29.602	29.387		9.5	9.987	9.765		0.679	1.293	0.805		0.624598	0.408102	0.572362
							hsa_circRNA_008554
	control	19.789	19.837	19.682		28.253	28.397	28.844		8.464	8.56	9.162	8.72867	-0.264667	-0.168667	0.433333		1.20136	1.12402	0.740549
	METTL3	19.583	19.684	19.375		29.126	28.982	29.387		9.543	9.298	10.012		1.079	0.738	0.85		0.473357	0.59957	0.554785

## Sheet: Fig 1D
			actin				RNA				△CT				△△CT				2-△△CT			Mean	S.D.
circular RNA	Mock	20.545	20.426	20.642		27.895	27.925	27.974		7.35	7.499	7.332	7.39367	-0.0436667	0.105333	-0.0616667		1.03073	0.92959	1.04367		1.00133	0.0510023
	RNase R	19.635	19.687	19.478		27.136	27.184	27.039		7.501	7.497	7.561		0.151	-0.002	0.229		0.900626	1.00139	0.853226		0.918413	0.0617804
mRNA : linear	Mock	19.577	19.652	19.427		23.103	23.223	23.325		3.526	3.571	3.898	3.665	-0.139	-0.094	0.233		1.10114	1.06733	0.850864		1.00644	0.110874
	RNase R	19.635	19.487	19.428		24.976	24.987	24.729		5.341	5.5	5.301		1.815	1.974	1.775		0.284204	0.254546	0.292194		0.276982	0.016196

## Sheet: Fig 2A
		GAPDH				circMYO1C				△CT				△△CT				2-△△CT
HPDE6	19.678	19.747	19.634		28.642	28.457	28.674		8.964	8.71	9.04	8.90467	0.0593333	-0.194667	0.135333		0.959707	1.14446	0.910459
Capan-2	19.613	19.457	19.845		26.444	25.865	26.651		6.831	6.408	6.806		-2.133	-2.302	-2.234		4.38629	4.93141	4.70437
PANC-1	19.637	19.744	20.154		26.375	26.115	26.926		6.738	6.371	6.772		-2.226	-2.339	-2.268		4.67835	5.05952	4.81655

## Sheet: Fig 2B-1
		GAPDH				circMYO1C				△CT				△△CT				2-△△CT
VECTOR	20.573	20.425	20.432		27.956	27.924	27.745		7.383	7.499	7.313	7.39833	-0.0153333	0.100667	-0.0853333		1.01068	0.932602	1.06093
circMYO1C	20.427	20.423	20.532		23.221	23.264	22.921		2.794	2.841	2.389		-4.589	-4.658	-4.924		24.0673	25.2463	30.3579

## Sheet: Fig 2B-2
		GAPDH				circMYO1C				△CT				△△CT				2-△△CT
sh-NC	20.475	20.619	20.408		27.326	27.467	27.354		6.851	6.848	6.946	6.88167	-0.0306667	-0.0336667	0.0643333		1.02148	1.02361	0.956387
shRNA-1	20.517	20.486	20.503		29.765	29.476	29.763		9.248	8.99	9.26		2.397	2.142	2.314		0.189859	0.226565	0.201102
shRNA-2	20.538	20.718	20.528		29.035	28.904	29.147		8.497	8.186	8.619		1.646	1.338	1.673		0.319525	0.395569	0.313601
shRNA-3	20.452	20.464	20.348		28.875	28.992	29.196		8.423	8.528	8.848		1.572	1.68	1.902		0.336342	0.312083	0.267572

## Sheet: Fig 3C
F	MeRIP-qPCR
			GAPDH			circMYO1C IP					△CT		Mean			△△CT				2-△△CT			* 100 %
	Input	18.489	18.475	18.365		25.306	25.204	25.218		6.817	6.729	6.853	6.79967		0.0173333	-0.0706667	0.0533333		0.988057	1.0502	0.963707		98.8057	105.02	96.3707
ACHN	IgG	18.367	18.524	18.415		29.746	29.975	29.842		11.379	11.451	11.427			4.562	4.722	4.574		0.0423352	0.037891	0.0419845		4.23352	3.7891	4.19845
	anti-m6A	18.414	18.398	18.545		27.914	27.923	28.344		9.5	9.525	9.799			2.683	2.796	2.946		0.155717	0.143986	0.129767		15.5717	14.3986	12.9767
						circMYO1C IP
	Input	18.362	18.298	18.367		25.638	25.487	25.824		7.276	7.189	7.457	7.30733		-0.0313333	-0.118333	0.149667		1.02196	1.08548	0.901459		102.196	108.548	90.1459
786-O	IgG	18.201	18.232	18.142		29.434	29.424	29.526		11.233	11.192	11.384			3.957	4.003	3.927		0.0643909	0.0623702	0.0657439		6.43909	6.23702	6.57439
	anti-m6A	18.312	18.454	18.221		28.457	28.261	28.578		10.145	9.807	10.357			2.869	2.618	2.9		0.136882	0.162893	0.133972		13.6882	16.2893	13.3972
										ACHN				786-O
									Input	4.23352	3.7891	4.19845		102.196	108.548	90.1459
									IgG	4.23352	3.7891	4.19845		6.43909	6.23702	6.57439
									anti-m6A	15.5717	14.3986	12.9767		13.6882	16.2893	13.3972

## Sheet: Fig 4B
		GAPDH				MYC				△CT				△△CT				2-△△CT
vector	19.624	19.385	19.573		22.252	22.152	22.068		2.628	2.767	2.495	2.63	-0.002	0.137	-0.135		1.00139	0.909408	1.09809
circMYO1C	19.528	19.624	19.465		21.789	22.456	21.814		2.261	2.832	2.349		-0.367	0.065	-0.146		1.28967	0.955945	1.1065
		GAPDH				VEGFA				△CT				△△CT				2-△△CT
vector	19.464	19.456	19.374		22.118	22.064	21.978		2.654	2.608	2.604	2.622	0.032	-0.014	-0.018		0.978063	1.00975	1.01255
circMYO1C	19.309	19.451	19.558		20.672	20.685	20.686		1.363	1.234	1.128		-1.291	-1.374	-1.476		2.44698	2.59188	2.78176
		GAPDH				HOXA10				△CT				△△CT				2-△△CT
vector	19.772	19.953	19.547		22.612	22.746	22.438		2.84	2.793	2.891	2.84133	-0.00133333	-0.0483333	0.0496667		1.00092	1.03407	0.96616
circMYO1C	19.474	19.417	19.384		21.918	21.965	22.165		2.444	2.548	2.781		-0.396	-0.245	-0.11		1.31585	1.18509	1.07923
		GAPDH				Notch1
vector	19.365	19.621	19.573		22.105	22.116	22.135		2.74	2.495	2.562	2.599	0.141	-0.104	-0.037		0.90689	1.07475	1.02598
circMYO1C	19.714	19.361	19.275		21.933	21.295	21.545		2.219	1.934	2.27		-0.521	-0.561	-0.292		1.43495	1.47529	1.22434

## Sheet: Fig 4D-1
			GAPDH				VEGFA mRNA				△CT				△△CT				2-△△CT			* 100%
vector	0 hour	19.351	19.268	19.317		21.789	21.684	21.746		2.438	2.416	2.429	2.42767	0.0103333	-0.0116667	0.00133333		0.992863	1.00812	0.999076		99.2863	100.812	99.9076
	4 hour	19.471	19.506	19.612		23.217	23.156	23.153		3.746	3.65	3.541		1.308	1.234	1.112		0.40388	0.425137	0.462652		40.388	42.5137	46.2652
	8 hour	19.356	19.587	19.3625		23.213	23.281	23.352		3.857	3.694	3.9895		1.419	1.278	1.5605		0.373971	0.412367	0.339034		37.3971	41.2367	33.9034
			GAPDH				VEGFA mRNA				△CT				△△CT				2-△△CT
circMYO1C	0 hour	19.635	19.751	19.635		22.575	22.635	22.513		2.94	2.884	2.878	2.90067	0.0393333	-0.0166667	-0.0226667		0.973105	1.01162	1.01584		97.3105	101.162	101.584
	4 hour	19.495	19.579	19.478		23.071	23.271	23.164		3.576	3.692	3.686		0.636	0.808	0.808		0.643495	0.571173	0.571173		64.3495	57.1173	57.1173
	8 hour	19.548	19.498	19.465		23.445	23.184	23.192		3.897	3.686	3.727		0.957	0.802	0.849		0.515127	0.573554	0.555169		51.5127	57.3554	55.5169

## Sheet: Fig 4D-2
			GAPDH				VEGFA mRNA				△CT				△△CT				2-△△CT			* 100%
sh-NC	0 hour	19.287	19.366	19.287		21.363	21.574	21.418		2.076	2.208	2.131	2.13833	-0.0623333	0.0696667	-0.00733333		1.04415	0.952858	1.0051		104.415	95.2858	100.51
	4 hour	19.558	19.356	19.389		22.478	22.367	22.221		2.92	3.011	2.832		0.844	0.803	0.701		0.557097	0.573156	0.615146		55.7097	57.3156	61.5146
	8 hour	19.358	19.478	19.635		22.488	22.575	22.872		3.13	3.097	3.237		1.054	0.889	1.106		0.481631	0.539988	0.46458		48.1631	53.9988	46.458
			GAPDH				VEGFA mRNA				△CT				△△CT				2-△△CT
sh-circMYO1C	0 hour	19.254	19.266	19.474		21.665	21.589	21.698		2.411	2.323	2.224	2.31933	0.0916667	0.00366667	-0.0953333		0.938438	0.997462	1.06831		93.8438	99.7462	106.831
	4 hour	19.547	19.362	19.587		22.874	22.631	22.947		3.327	3.269	3.36		0.916	0.946	1.136		0.529976	0.51907	0.455019		52.9976	51.907	45.5019
	8 hour	19.585	19.632	19.363		23.255	23.302	22.967		3.67	3.67	3.604		1.259	1.347	1.38		0.417833	0.393109	0.384219		41.7833	39.3109	38.4219

## Sheet: Fig 5E
	RIP-qPCR
			GAPDH			IP					△CT		Mean			△△CT				2-△△CT			* 100 %
	Input	18.366	18.633	18.175		22.154	22.366	22.487		3.788	3.733	4.312	3.94433		-0.156333	-0.211333	0.367667		1.11445	1.15776	0.775035		111.445	115.776	77.5035
WT	IgG	18.06	18.631	18.452		27.935	27.872	27.775		9.875	9.241	9.323			6.087	5.508	5.011		0.0147106	0.0219749	0.0310126		1.47106	2.19749	3.10126
	anti-Flag	18.394	18.194	18.257		24.367	24.365	24.707		5.973	6.171	6.45			2.185	2.438	2.138		0.219912	0.184539	0.227195		21.9912	18.4539	22.7195
			GAPDH			IP					△CT		Mean			△△CT				2-△△CT			* 100 %
	Input	18.036	17.68	17.965		22.456	22.377	22.457		4.42	4.697	4.492	4.53633		-0.116333	0.160667	-0.0443333		1.08398	0.894612	1.03121		108.398	89.4612	103.121
KH1-4 Mut	IgG	17.986	18.365	18.036		27.368	27.713	27.457		9.382	9.348	9.421			4.962	4.651	4.929		0.032084	0.0398024	0.0328264		3.2084	3.98024	3.28264
	anti-Flag	18.065	18.154	17.963		27.298	27.361	27.628		9.233	9.207	9.665			4.813	4.51	5.173		0.0355748	0.0438889	0.0277186		3.55748	4.38889	2.77186
			GAPDH			IP					△CT		Mean			△△CT				2-△△CT			* 100 %
	Input	17.068	17.855	17.656		22.652	22.425	22.767		5.584	4.57	5.111	5.08833		0.495667	-0.518333	0.0226667		0.709234	1.4323	0.984411		70.9234	143.23	98.4411
KH1-2 Mut	IgG	18.066	18.266	18.451		27.986	28.068	28.184		9.92	9.802	9.733			4.336	5.232	4.622		0.0495147	0.0266079	0.0406106		4.95147	2.66079	4.06106
	anti-Flag	18.361	18.287	18.367		25.98	25.159	25.784		7.619	6.872	7.417			2.035	2.302	2.306		0.244008	0.202782	0.20222		24.4008	20.2782	20.222
			GAPDH			IP					△CT		Mean			△△CT				2-△△CT			* 100 %
	Input	17.986	17.875	17.689		22.438	22.369	22.451		4.452	4.494	4.762	4.56933		-0.117333	-0.0753333	0.192667		1.08473	1.0536	0.874987		108.473	105.36	87.4987
KH3-4 Mut	IgG	18.446	18.427	18.742		27.601	27.484	27.638		9.155	9.057	8.896			4.703	4.563	4.134		0.0383933	0.0423058	0.0569563		3.83933	4.23058	5.69563
	anti-Flag	18.366	18.455	18.634		27.68	27.745	27.638		9.314	9.29	9.004			4.862	4.796	4.242		0.0343868	0.0359965	0.0528483		3.43868	3.59965	5.28483
			GAPDH			IP					△CT		Mean			△△CT				2-△△CT			* 100 %
	Input	18.523	18.336	18.652		22.657	22.485	22.785		4.134	4.149	4.133	4.13867		-0.00466667	0.0103333	-0.00566667		1.00324	0.992863	1.00394		100.324	99.2863	100.394
RRM	IgG	18.745	18.397	18.547		28.698	28.947	29.637		9.953	10.55	11.09			5.819	6.401	6.957		0.0177136	0.0118333	0.00804886		1.77136	1.18333	0.804886
	anti-Flag	18.878	18.346	18.524		25.365	24.892	24.887		6.487	6.546	6.363			2.353	2.397	2.23		0.195739	0.189859	0.213159		19.5739	18.9859	21.3159
										WT				KH1-4 Mut				KH1-2 Mut				KH3-4 Mut				△RRM
									Input	1.47106	2.19749	3.10126		108.398	89.4612	103.121		70.9234	143.23	98.4411		108.473	105.36	87.4987		100.324	99.2863	100.394
									IgG	1.47106	2.19749	3.10126		3.2084	3.98024	3.28264		4.95147	2.66079	4.06106		3.83933	4.23058	5.69563		1.77136	1.18333	0.804886
									anti-Flag	21.9912	18.4539	22.7195		3.55748	4.38889	2.77186		24.4008	20.2782	20.222		3.43868	3.59965	5.28483		19.5739	18.9859	21.3159
